# Supplementary material for: ORN: Inferring patient-specific dysregulation status of pathway modules in cancer with OR-gate Network
Source: PLoS Comput Biol. 2021 Apr 5;17(4):e1008792. doi: 10.1371/journal.pcbi.1008792 (PMC8049496; doi:10.1371/journal.pcbi.1008792)
Supplement: S1 Table — (XLSX) [file pcbi.1008792.s041.xlsx]

## Sheet: mutation
pathway	threshold	Sets of related SGA	Enriched pathways	P values	adjusted pvalues	genes
0	0.5	ACSS1, BCR, CIC, CPAMD8, EIF4A1, FUBP1, SZT2, TIAM1	Glyoxylate and dicarboxylate metabolism	0.0119392	1	ACSS1
			Propanoate metabolism	0.0127306	1	ACSS1
			Pyruvate metabolism	0.0154965	1	ACSS1
			Glycolysis / Gluconeogenesis	0.026883	1	ACSS1
			Chronic myeloid leukemia	0.0300037	1	BCR
1	0.5	ABCA13, ACSS1, ATCAY, ATP12A, ATRX, BAI1, C12orf36, CACNA2D3, CDH23, CEACAM7, CTTNBP2, DIS3, DST, EIF2AK1, ENGASE, EPHB6, FGF16, GPRC5D, GRIA3, GSDMD, GUCY2C, HECTD1, HN1, HTR3A, KDM7A, KIF2B, KLHL28, KRAS, LETM1, LGALS13, MBOAT2, MED12, MKI67, MTUS2, MUC16, MYH15, MYH6, NBEAL2, NUMBL, OGT, P2RY12, PAK2, PARP11, PCDH10, PRB3, PRR12, PRX, RGAG4, SBF1, SLC10A7, SLC6A12, SRMS, TACC2, TANC2, TAS2R40,…	Thyroid hormone signaling pathway	0.00535788	1	MED12;KRAS;MYH6
			MAPK signaling pathway	0.01253	1	FGF16;CACNA2D3;KRAS;PAK2
			Long-term depression	0.0144583	1	KRAS;GRIA3
			Axon guidance	0.0178759	1	EPHB6;KRAS;PAK2
			Renal cell carcinoma	0.0188313	1	KRAS;PAK2
2	0.5	CASKIN1, CDH23, CYP2C8, DNAH3, FREM1, IPO9, LATS2, LRRC4C, SCRN1, UNC79, WDR27	Linoleic acid metabolism	0.0158387	1	CYP2C8
			Arachidonic acid metabolism	0.0341176	1	CYP2C8
			Retinol metabolism	0.0362476	1	CYP2C8
			Chemical carcinogenesis	0.0441973	1	CYP2C8
			Drug metabolism	0.0578357	1	CYP2C8
3	0.5	AGBL1, DIS3, DPP4, ENTPD1, IGHD, IPO9, NBEAL1, PTPRM, SORT1, TLR1	Cholesterol metabolism	0.0247259	1	SORT1
			Pyrimidine metabolism	0.0281433	1	ENTPD1
			Adherens junction	0.03543	1	PTPRM
			RNA degradation	0.0388136	1	DIS3
			Protein digestion and absorption	0.0441091	1	DPP4
4	0.5	ABCA8, ACSS1, AGBL1, BZRAP1, CENPJ, DCTN2, FCRL5, GLRB, GRIN1, H3F3A, IFNA21, KLHL28, LGI1, LPO, LRRC37A3, MAGEE1, MBD6, MEP1A, MNDA, MRPL41, MUC7, OR11L1, PCDH18, PTK6, RYR2, SDK2, SLC10A7, SLC17A4, SLC24A2, SRMS, STAB2	Salivary secretion	0.00855486	1	MUC7;LPO
			Circadian entrainment	0.00987884	1	RYR2;GRIN1
			Alcoholism	0.0315744	1	H3F3A;GRIN1
			Calcium signaling pathway	0.0341902	1	RYR2;GRIN1
			Huntington disease	0.035867	1	DCTN2;GRIN1
5	0.5	BCR, CATSPERB, DPP4, ENTPD1, EPHA3, IPO9, LGI1, LTN1, NAV3, NBEAL1, NPAP1, UGT2B4	Ascorbate and aldarate metabolism	0.0160845	1	UGT2B4
			Pentose and glucuronate interconversions	0.0202157	1	UGT2B4
			Porphyrin and chlorophyll metabolism	0.0249176	1	UGT2B4
			Pyrimidine metabolism	0.0336779	1	ENTPD1
			Steroid hormone biosynthesis	0.0354213	1	UGT2B4
6	0.5	ABCC10, ABCC11, ATP2B4, CDK13, DIS3, DPP4, H3F3A, IPO9, KISS1, LAX1, MYO7B, NBEAL1, NDST3, PLEKHA8, POM121L12, PTEN, SLC9A7, SNORA77, SNRPE, UGT2B4, USP24, WDFY3	ABC transporters	0.00111118	0.342245	ABCC10;ABCC11
			Ascorbate and aldarate metabolism	0.0292977	1	UGT2B4
			Pentose and glucuronate interconversions	0.0367587	1	UGT2B4
			Porphyrin and chlorophyll metabolism	0.0452184	1	UGT2B4
			Glycosaminoglycan biosynthesis	0.0567348	1	NDST3
7	0.5	ACSS1, AGBL1, DCTN2, EGFR, EGFR-AS1, H3F3A, IFNA22P, IFT74, IGHD, LANCL2, LINC01156, POM121L12, PTEN, RP11-745C15.2, VOPP1	Endometrial cancer	0.000847044	0.26089	PTEN;EGFR
			Central carbon metabolism in cancer	0.00106263	0.163644	PTEN;EGFR
			Melanoma	0.00130185	0.133657	PTEN;EGFR
			Glioma	0.00141156	0.10869	PTEN;EGFR
			Prostate cancer	0.00234594	0.14451	PTEN;EGFR
8	0.5	ACSS1, DPP4, ENTPD1, FAM181B, FREM1, KIF16B, LTN1, MYOM2, NBEAL1, SLC17A4, UNC79	Glyoxylate and dicarboxylate metabolism	0.0163807	1	ACSS1
			Propanoate metabolism	0.0174641	1	ACSS1
			Pyruvate metabolism	0.0212472	1	ACSS1
			Pyrimidine metabolism	0.0309145	1	ENTPD1
			Glycolysis / Gluconeogenesis	0.0367795	1	ACSS1
9	0.5	ACSS1, ADAMTS9, CACNA2D3, CEACAM7, CNTN3, DHX30, H3F3A, KIAA1109, MBOAT2, NPTXR, NUMBL, P2RY12, PLCE1, PRR12, SBF1, SORT1, TPO, USP31	Glyoxylate and dicarboxylate metabolism	0.0266695	1	ACSS1
			Propanoate metabolism	0.0284234	1	ACSS1
			Tyrosine metabolism	0.0319222	1	TPO
			Pyruvate metabolism	0.0345385	1	ACSS1
			Notch signaling pathway	0.0423473	1	NUMBL

## Sheet: expression
pathways	threshold	genesets	enriched GO	P values	Adjusted P values	Genes
0	0.1	UBE2Q2P2, ABAT, ABCC8, ABCG1, ABTB2, ACAT2, ASIC1, ACSL6, AFAP1L2, ALDH1L2, AMZ1, AMZ2P1, ANK1, ANKRD55, ANO8, ARL10, ARL4A, ASB14, ATCAY, ATRX, ADGRB3, BEND4, BMP2, BMS1P1, BRPF3, NRDE2, TMEM253, C15orf39, RUSC1-AS1, SHLD1, RTP5, AFDN-DT, LINC00472, TRMT9B, FAM201A, TRMO, CA10, CACNG2, CACNG4, CALN1, CAPN14, CBS, CCNG2, CDHR1, TMEM121B, CELSR3, CEP68, CHGB, CHRNA4, CLEC4F, CNIH1, CNTN6, COL11A2,…	regulation of cholesterol biosynthetic process (GO:0045540)	1.34969e-06	0.00688748	FDPS;HMGCS1;NFYA;FASN;LSS;MBTPS2;ABCG1
			regulation of steroid biosynthetic process (GO:0050810)	2.64283e-06	0.00674318	FDPS;BMP2;HMGCS1;NFYA;FASN;LSS;MBTPS2
			cholesterol metabolic process (GO:0008203)	5.29441e-06	0.00900579	FDPS;NSDHL;HMGCS1;OSBPL5;LCAT;LSS;ABCG1;ACAT2
			regulation of alcohol biosynthetic process (GO:1902930)	7.48612e-06	0.00955041	FDPS;HMGCS1;NFYA;FASN;LSS;MBTPS2
			nervous system development (GO:0007399)	8.77873e-06	0.00895957	HDAC4;NLGN3;PCDHGB5;CNTN6;NOG;PCDHB15;NRXN2;GFRA1;NAV1;L1CAM;HAPLN1;ROBO1;PCDHGA9;ABTB2;PCDHGA10;PCDHA1;TAOK1;CSPG5;PCDHA3;PCDHA2
			regulation of cholesterol metabolic process (GO:0090181)	2.30267e-05	0.0195842	FDPS;HMGCS1;NFYA;FASN;LSS;MBTPS2
			cholesterol biosynthetic process (GO:0006695)	0.000127627	0.0930402	FDPS;NSDHL;HMGCS1;LSS;ACAT2
			secondary alcohol biosynthetic process (GO:1902653)	0.000146505	0.0934518	FDPS;NSDHL;HMGCS1;LSS;ACAT2
			regulation of fibroblast growth factor receptor signaling pathway (GO:0040036)	0.000161185	0.091392	NOG;SPRY3;FGFBP3;SULF2
			postsynaptic membrane assembly (GO:0097104)	0.000223374	0.113988	NLGN3;NRXN2;LRP4
1	0.05	ABCA2, ACSM5, ACY3, ADAMTS20, ADCY2, ADCYAP1R1, AHCTF1, AHCYL1, AHNAK, AMOT, AMOTL1, ANKRD28, ARHGAP6, ARHGEF10L, ADGRB1, C11orf54, COLCA1, RGCC, TEX30, MTURN, BMT2, LURAP1L, CASP9, CBLB, CCDC144B, CCL3L1, CCL3L3, CCL4L1, CD38, CDH7, CDS2, CH25H, CHST9, CNTN3, CTDSPL, CTH, CTNNBIP1, CYP2B7P, CYP2J2, DAAM2, DCAF12, DHRS9, DIMT1, DTX4, DUSP27, EAF2, ERO1B, EXOC4, EYS, FAM118A, FAM157A, FAM182A, FAM…	sulfur compound biosynthetic process (GO:0044272)	0.000172367	0.879587	GSTM3;CHST9;GSTM2;VCAN;CTH;ST3GAL6;GGTA1P
			linoleic acid metabolic process (GO:0043651)	0.000438081	1	CYP2J2;GSTM2;PNPLA8
			unsaturated fatty acid metabolic process (GO:0033559)	0.000811722	1	CYP2J2;GSTM2;PNPLA8;SCD
			positive regulation of lipid metabolic process (GO:0045834)	0.00100451	1	IL1B;SORBS1;PPARA
			purine ribonucleoside monophosphate catabolic process (GO:0009169)	0.00132698	1	NUDT11;NUDT4
			cyclic nucleotide metabolic process (GO:0009187)	0.00168907	1	ADCY2;PDE8A;NUDT4
			cellular response to caffeine (GO:0071313)	0.0018461	1	RYR1;GSTM2
			xenobiotic catabolic process (GO:0042178)	0.0018461	1	GSTM3;GSTM2
			response to caffeine (GO:0031000)	0.0018461	1	RYR1;GSTM2
			cellular response to purine-containing compound (GO:0071415)	0.00244602	1	RYR1;GSTM2
2	0.25	RBFOX1, AAK1, ABLIM2, ADCY1, AMIGO1, AMPH, ATP6V1B2, ATP6V1C1, ATP6V1H, BCL2L2, BEX5, BSN, BTBD9, BTRC, KIAA1549L, CCDC177, C1orf115, C1orf216, CRACDL, CA11, CA7, CACNA1B, CACNB4, CALM1, CAMK1G, CAMK2B, CAMK2N1, CAMKK1, CAP2, CCDC3, CD99L2, CDH12, CDH8, CELF4, CHN1, CHRM3, CLCN4, CNTN5, CNTNAP1, CNTNAP2, CPLX2, CREG2, CRYM, CYP4X1, DGKE, DNAJC6, DNM1, DYNC1I1, EFR3A, EPB41L4B, DMTN, FAM13B, CYRIA…	chemical synaptic transmission (GO:0007268)	8.99767e-08	0.000459151	CHRM3;NAPB;GABRA1;SLC12A5;SYT1;KCNC4;CACNA1B;SYN2;CDH8;GRM1;CACNB4;KIF5A;AMPH;SLC17A7;BSN
			synaptic vesicle endocytosis (GO:0048488)	2.37267e-07	0.000605386	SYT1;SYNJ1;DNAJC6;DNM1;PACSIN1;SNCA
			potassium ion transport (GO:0006813)	1.53429e-06	0.00260983	KCNS2;KCNB2;KCNC4;KCNA3;KCNA4;KCNK1;KCNJ3
			metal ion transport (GO:0030001)	4.65239e-06	0.00593529	KCNS2;KCNB2;KCNC4;KCNA3;KCNA4;SCN2A;KCNK1;KCNJ3
			monovalent inorganic cation transport (GO:0015672)	5.79073e-06	0.00591002	KCNS2;KCNB2;KCNC4;KCNA3;KCNA4;SCN2A;KCNK1;KCNJ3
			synaptic vesicle recycling (GO:0036465)	6.53055e-06	0.00555424	SYT1;SYNJ1;SYT7;PACSIN1;SNCA
			anterograde trans-synaptic signaling (GO:0098916)	1.59903e-05	0.011657	GABRA1;CACNB4;SLC12A5;SYT1;KIF5A;KCNC4;CACNA1B;AMPH;BSN;SYN2;GRM1
			vesicle-mediated transport in synapse (GO:0099003)	1.96665e-05	0.0125448	SYT1;SYNJ1;KIF5A;PACSIN1;SNCA
			clathrin-dependent endocytosis (GO:0072583)	2.93648e-05	0.0166499	SYT1;SYNJ1;DNAJC6;PACSIN1;SNCA
			regulation of exocytosis (GO:0017157)	0.000109474	0.0558644	NSF;SYT1;STXBP5;CPLX2;SNCA
3	0.2	ADAM10, ADRM1, AGPAT2, ALKBH4, ANAPC11, AP2S1, ARF5, ARL16, ARPC3, ARPC4, ATP5F1D, ATP5PD, ATP5MF, B4GALT7, BAX, BCKDK, BIN3, BNIP1, BRI3, BRMS1, BUD31, IFT43, CLBA1, ENKD1, CYBC1, COPRS, MYDGF, R3HDM4, FAM174C, TRIR, KXD1, C19orf53, WDR83OS, REX1BD, MICOS13, PTRHD1, LAMTOR4, SPOUT1, PLGRKT, CAPNS1, CCDC107, CCDC124, CCDC130, CCDC137, CCDC22, CCDC88B, CDC26, CDC34, CENPB, CFL1, CHMP2A, CLEC11A, C…	mitochondrial ATP synthesis coupled electron transport (GO:0042775)	5.53455e-08	0.000282428	NDUFA13;NDUFS8;NDUFB7;UQCRQ;NDUFA3;NDUFC2;UQCR11;UQCR10;COX6C;COX6B1
			positive regulation of protein ubiquitination involved in ubiquitin-dependent protein catabolic process (GO:2000060)	6.93383e-08	0.000176917	PSMB6;PSMA3;PSMB3;CDC26;PSME1;PSME2;CCDC22;UBA52;PSMA7;ANAPC11
			negative regulation of ubiquitin-protein ligase activity involved in mitotic cell cycle (GO:0051436)	1.34687e-07	0.000229103	PSMB6;PSMA3;PSMB3;CDC26;PSME1;PSME2;UBA52;PSMA7;ANAPC11
			respiratory electron transport chain (GO:0022904)	1.45945e-07	0.00018619	NDUFA13;NDUFS8;NDUFB7;UQCRQ;NDUFA3;NDUFC2;UQCR11;UQCR10;COX6C;COX6B1
			regulation of ubiquitin-protein ligase activity involved in mitotic cell cycle (GO:0051439)	1.52383e-07	0.000155522	PSMB6;PSMA3;PSMB3;CDC26;PSME1;PSME2;UBA52;PSMA7;ANAPC11
			positive regulation of ubiquitin-protein ligase activity involved in regulation of mitotic cell cycle transition (GO:0051437)	2.44974e-07	0.000208351	PSMB6;PSMA3;PSMB3;CDC26;PSME1;PSME2;UBA52;PSMA7;ANAPC11
			negative regulation of ubiquitin protein ligase activity (GO:1904667)	2.74612e-07	0.000200192	PSMB6;PSMA3;PSMB3;CDC26;PSME1;PSME2;UBA52;PSMA7;ANAPC11
			anaphase-promoting complex-dependent catabolic process (GO:0031145)	3.43345e-07	0.000219011	PSMB6;PSMA3;PSMB3;CDC26;PSME1;PSME2;UBA52;PSMA7;ANAPC11
			positive regulation of ubiquitin protein ligase activity (GO:1904668)	4.7431e-07	0.000268934	PSMB6;PSMA3;PSMB3;CDC26;PSME1;PSME2;UBA52;PSMA7;ANAPC11
			Wnt signaling pathway, planar cell polarity pathway (GO:0060071)	8.70445e-07	0.000444188	PSMB6;PSMA3;PSMB3;PSME1;AP2S1;PSME2;PFN1;UBA52;PSMA7
4	0.1	ABI3, ADAP2, ADORA3, ALOX5, SOWAHD, AOAH, AP1B1, APBB1IP, APOL3, ARHGAP25, ARHGAP30, ARHGAP9, ARHGDIB, ARL11, ARRB2, ATP8B4, BLNK, BTK, TMEM52B, MILR1, C19orf38, CACNG7, CD37, CD4, CD53, CD86, CEACAM21, CEBPA, CROCC, CSF1R, CSF2RA, CSF2RB, CSF3R, CSNK1D, CYTH4, DAPP1, DENND1C, DENND3, DOCK2, DSE, CYRIB, FCGR1A, FCGR1B, FCGR1CP, FCGR2A, FCGR3A, FLI1, FPR1, FYB1, GBGT1, GIMAP1, GPR132, GPR65, GPSM3…	cytokine-mediated signaling pathway (GO:0019221)	2.7408e-13	1.39863e-09	CD86;CSF1R;CEBPA;CSF3R;ITGAM;ITGB2;FPR1;PIK3CD;CSF2RB;CSF2RA;INPP5D;ALOX5;FCGR1A;IL12RB1;JAK3;FCGR1B;MAP3K3;IL4R;SYK;TNFRSF1B;VAV1;IL17RA;HCK;CD4;IRF5;PTPN6
			neutrophil activation involved in immune response (GO:0002283)	3.03354e-12	7.74007e-09	ARHGAP9;CD53;ATP8B4;ITGAM;SERPINA1;SYK;NFAM1;RNASET2;STXBP2;ITGB2;FPR1;SLC2A5;TNFRSF1B;ARHGAP45;FCGR2A;ALOX5;OLR1;NCKAP1L;PTPN6;DOCK2;LAIR1;TLR2
			cellular response to cytokine stimulus (GO:0071345)	8.07407e-12	1.3734e-08	CD86;CSF1R;CEBPA;CSF3R;IL4R;ITGAM;ITGB2;FPR1;PIK3CD;CSF2RB;TNFRSF1B;CSF2RA;VAV1;HCK;CD4;INPP5D;ALOX5;HCLS1;PTPN6;IL12RB1;JAK3
			neutrophil degranulation (GO:0043312)	2.03207e-11	2.59241e-08	ARHGAP9;CD53;ATP8B4;ITGAM;SERPINA1;NFAM1;RNASET2;STXBP2;ITGB2;FPR1;SLC2A5;TNFRSF1B;ARHGAP45;FCGR2A;ALOX5;OLR1;NCKAP1L;PTPN6;DOCK2;LAIR1;TLR2
			neutrophil mediated immunity (GO:0002446)	2.76754e-11	2.82455e-08	ARHGAP9;CD53;ATP8B4;ITGAM;SERPINA1;NFAM1;RNASET2;STXBP2;ITGB2;FPR1;SLC2A5;TNFRSF1B;ARHGAP45;FCGR2A;ALOX5;OLR1;NCKAP1L;PTPN6;DOCK2;LAIR1;TLR2
			toll-like receptor signaling pathway (GO:0002224)	9.06824e-09	7.71254e-06	TLR1;ITGAM;ITGB2;BTK;TLR7;TLR10;TLR6;PIK3AP1;TLR2
			inflammatory response (GO:0006954)	2.57243e-08	1.8753e-05	CSF1R;SYK;NFAM1;ITGB2;FPR1;PIK3CD;AOAH;NLRC4;TNFRSF1B;ADORA3;BLNK;JAK3;APOL3
			enzyme linked receptor protein signaling pathway (GO:0007167)	1.68699e-07	0.000107609	CSF1R;HCK;CD4;SYK;BTK;BLNK;PILRA;JAK3;RASGRP4
			B cell activation (GO:0042113)	7.85026e-07	0.00044511	LAT2;HHEX;NFAM1;BLNK;BTK;PIK3CD;JAK3
			lymphocyte differentiation (GO:0030098)	7.85026e-07	0.000400599	HHEX;CD4;NFAM1;BLNK;PIK3CD;IKZF1;JAK3
5	0.2	AAAS, ABCA17P, ACBD6, ACTR5, ADAM17, ADNP, ADSL, AFF4, ALDH18A1, AMBRA1, AMMECR1L, ANKRD17, ANP32A, APAF1, APEX1, APPBP2, APTX, ARFGAP2, ARID1B, ARID4B, ASB7, ASXL1, ATRIP, ATXN1L, ATXN2L, BAZ1A, BAZ2A, BCL9, BDP1, BET1L, BLMH, BMS1, BOD1, BPNT1, BPTF, BRIX1, BRPF1, BYSL, BZW2, EMSY, ARL14EP, C11orf49, C11orf58, C12orf57, C12orf65, C12orf73, PROSER1, NOP9, TEDC1, TEDC2, METTL22, FAAP100, ELP5, C1…	mRNA splicing, via spliceosome (GO:0000398)	1.57573e-13	8.04096e-10	SF3B3;DDX46;DHX9;CSTF3;GEMIN2;DDX1;SART3;CLP1;SNRPD1;CWC22;POLR2D;SNRPB2;SF3B1;POLR2K;SRRM2;HNRNPA3;CPSF3;ALYREF;U2SURP;SRPK1;NUDT21;SFPQ;DDX39A;PRPF6;HNRNPD;GEMIN4;SRSF3;RNPS1;RBMX;SRSF9
			mRNA processing (GO:0006397)	1.31463e-12	3.35428e-09	SF3B3;DDX46;DHX9;CELF1;CSTF3;GEMIN2;SART3;CLP1;SNRPD1;CWC22;POLR2D;SNRPB2;SF3B1;POLR2K;SRRM2;HNRNPA3;CPSF3;ALYREF;THOC5;U2SURP;THOC6;NUDT21;SFPQ;DDX39A;PRPF6;HNRNPD;SRSF3;RNPS1;RBMX;SRSF9
			RNA splicing, via transesterification reactions with bulged adenosine as nucleophile (GO:0000377)	1.7935e-11	3.05074e-08	SF3B3;DDX46;DHX9;CSTF3;SART3;CLP1;SNRPD1;CWC22;POLR2D;SNRPB2;SF3B1;POLR2K;SRRM2;HNRNPA3;CPSF3;ALYREF;U2SURP;NUDT21;SFPQ;DDX39A;PRPF6;HNRNPD;SRSF3;RNPS1;RBMX;SRSF9
			gene expression (GO:0010467)	1.88316e-10	2.40244e-07	GTF3C2;GTF3C3;DHX9;BAZ2A;AAAS;DHX30;RBM4;MRPL1;CLP1;POLR2D;EPC1;NUP88;MRPL9;POLR2K;BPTF;CPSF3;ALYREF;BAZ1A;THOC5;MRPL24;ILF2;TOPORS;MRPS5;THOC6;NUP93;DDX39A;MRPL51;NOVA1;DKC1;HNRNPD;SRSF3;RNPS1;SRSF9
			transcription from RNA polymerase II promoter (GO:0006366)	2.44622e-10	2.49661e-07	TCERG1;TMF1;CCNT2;ICE1;MAML1;CSTF3;PPM1D;AFF4;CLP1;POLR2D;HIVEP1;NELFB;E2F3;ZNF202;POLR2K;PBRM1;CPSF3;ALYREF;ELP2;NFXL1;NR0B1;RPRD2;THOC5;THOC6;MED23;NUDT21;DDX39A;FUBP1;SRSF3;INTS7;RNPS1;CDK12;TAF5;INTS9;RBMX;SRSF9
			DNA repair (GO:0006281)	2.98329e-10	2.53729e-07	RPAIN;FEN1;SMARCB1;RNASEH2A;CDCA5;DDX1;POLB;NIPBL;WRN;SUMO1;TDG;ATRIP;PMS1;FAAP100;FANCM;ACTR5;USP45;WRNIP1;APTX;RNF168;MAD2L2;RAD50;NSMCE4A;TDP2;APEX1;DNA2;TP53
			chromatin remodeling (GO:0006338)	5.68296e-09	4.14288e-06	INO80C;SMARCE1;SMARCC1;PBRM1;HDAC2;SMARCB1;ANP32A;CHD8;SMARCA5;BAZ2A;BAZ1A;ARID1B;TOX3;SMARCAD1;TFAM;BPTF
			DNA-templated transcription, termination (GO:0006353)	1.19494e-08	7.62223e-06	CSTF3;CPSF3;ALYREF;THOC5;THOC6;NUDT21;DDX39A;CLP1;POLR1A;POLR1B;SRSF3;RNPS1;POLR3K;POLR2K;SRSF9
			transcription, DNA-templated (GO:0006351)	2.93052e-08	1.6616e-05	TCERG1;GTF3C2;GTF3C3;TMF1;CCNT2;BAZ2A;AFF4;POLR2D;HIVEP1;EPC1;NELFB;ZNF202;POLR2K;BPTF;SMARCA5;GTF3A;NFXL1;BAZ1A;ILF2;TOPORS;FUBP1;TFAM;RNPS1;TAF5;TP53;POLR3K;RBMX
			RNA metabolic process (GO:0016070)	5.16336e-08	2.63486e-05	DDX28;EIF4A1;HNRNPA3;RNASEH2A;DDX46;DHX9;DDX1;DIS3L;DDX10;DHX30;RBM4;DDX39A;CLP1;DKC1;NOVA1;POLR2D;HNRNPD;RBMX;POLR2K
6	0.15	AKIRIN2, ARHGAP11A, ARHGAP11B, ASPM, ATAD2, ATAD5, BARD1, BRCA2, BRIP1, BUB1, DDIAS, PARPBP, BORA, TICRR, HROB, C18orf54, MIS18A, C4orf46, C5orf34, MMS22L, KNL1, CCDC138, CCDC15, CCNA2, CCNB2, CDC20, CDC25C, CDC5L, CDC7, CDCA2, CDCA8, CDK13, CDK2, CENPE, CENPF, CENPH, CENPI, CENPK, CENPL, CENPN, CHEK1, CHEK2, CKAP2, CKAP2L, DBF4, DCLRE1B, DEK, DEPDC1, DEPDC1B, DHRSX, DLGAP5, DNAJB12, DSEL, DTL, E…	DNA metabolic process (GO:0006259)	5.68299e-34	2.90003e-30	DCLRE1B;TOP2A;PRIM2;PCNA;MCM8;PRIM1;HMGB2;BRCA2;POLD3;BRIP1;ORC6;ORC1;CHEK1;KPNA2;GEN1;BARD1;WDHD1;TIPIN;RFC3;RFC4;TOP3A;CDC7;FANCC;CDC25C;TICRR;MSH6;DBF4;MSH2;FANCD2;TDP1;POLE2;CDK2;POLE3;TIMELESS;MCM3;MCM4;MCM5;MCM6;MCM2
			DNA replication (GO:0006260)	3.18633e-26	8.12993e-23	BARD1;WDHD1;TIPIN;RFC3;RFC4;MCM8;TOP3A;CDC7;CDC25C;TICRR;BRIP1;ORC6;DBF4;ORC1;POLE2;CHEK1;CDK2;POLE3;TIMELESS;MCM3;MCM4;MCM5;MCM6;MCM2
			DNA repair (GO:0006281)	1.70574e-21	2.90147e-18	DCLRE1B;PCNA;HMGB2;BRCA2;POLD3;BRIP1;EME1;CHEK2;CHEK1;USP1;BARD1;FANCI;WDHD1;RFC3;RFC4;TOP3A;FANCC;FANCB;TICRR;MSH6;NEIL3;MSH2;FANCD2;TDP1;POLE2;RFWD3;TIMELESS;TRIP13
			mitotic cell cycle phase transition (GO:0044772)	6.85126e-21	8.74049e-18	PRIM2;MCM8;PRIM1;CCNB2;ORC6;ORC1;HAUS8;CHEK2;RCC1;NEK2;PLK4;BORA;PLK1;CDC7;CDC25C;CCNA2;DBF4;POLE2;CDK2;POLE3;MCM3;MCM4;MCM5;MCM6;MCM2
			G1/S transition of mitotic cell cycle (GO:0000082)	1.24836e-18	1.27408e-15	PRIM2;PCNA;MCM8;PRIM1;CDC7;ORC6;DBF4;ORC1;POLE2;CDK2;POLE3;MCM3;RCC1;MCM4;MCM5;FBXO5;MCM6;MCM2
			centromere complex assembly (GO:0034508)	1.86672e-18	1.58765e-15	CENPU;HJURP;KNL1;CENPE;CENPF;MIS18A;CENPH;CENPI;CENPK;CENPL;OIP5;CENPN;ITGB3BP
			cell cycle G1/S phase transition (GO:0044843)	3.06834e-18	2.23682e-15	PRIM2;MCM8;PRIM1;CDC7;CCNA2;DBF4;ORC6;ORC1;POLE2;POLE3;CDK2;MCM3;RCC1;MCM4;MCM5;MCM6;MCM2
			mitotic sister chromatid segregation (GO:0000070)	1.23464e-17	7.87544e-15	PLK1;KIF14;NCAPG;CDCA8;HASPIN;SMC4;NCAPH;NDC80;SMC2;CENPE;KIF18A;KIFC1;PRC1;NUSAP1;KIF2C;DLGAP5
			DNA replication-independent nucleosome assembly (GO:0006336)	3.80745e-16	2.15883e-13	CENPU;MIS18A;CENPH;CENPI;HAT1;CENPK;HJURP;CENPL;OIP5;CENPN;KNL1;ITGB3BP
			CENP-A containing nucleosome assembly (GO:0034080)	6.96706e-16	3.55529e-13	CENPU;MIS18A;CENPH;CENPI;CENPK;HJURP;CENPL;OIP5;CENPN;KNL1;ITGB3BP
7	0.2	ACTN4, ADPRH, ALPK1, ANTXR2, ANXA1, ANXA2, ANXA2P2, ANXA5, AP1S3, APOBEC3C, APOBEC3F, APOBEC3G, AQP1, ARAP3, ARHGAP18, ARSD, BCAP29, BCAS4, BET1, BZW1, RUBCNL, PEAK3, C1RL, C21orf62, SETD9, ANXA2R, SMIM3, ABRACL, CGAS, C9orf64, CALU, CAMK2D, CARD16, CASP4, CASP6, CASP8, MCUB, CCDC125, CEP112, CD58, ADGRE5, CDCA7L, CDH2, CDH6, ADA2, CHPF2, CHST14, CLIC1, CNGA3, CTF1, CUL7, DDB2, DENND2A, DLC1, DMR…	negative regulation of Ras protein signal transduction (GO:0046580)	2.39981e-06	0.0122462	CCDC125;DLC1;SPRY4;ARAP3;SPRY2;SPRY1
			neutrophil degranulation (GO:0043312)	4.046e-06	0.0103234	GSDMD;SERPINB1;TICAM2;ANXA2;TNFAIP6;HFE;FUCA2;ADA2;IQGAP1;GALNS;FABP5;ADGRE5;GLB1;DLC1;TMBIM1;MLEC;CD58;GUSB
			neutrophil activation involved in immune response (GO:0002283)	4.5391e-06	0.007721	GSDMD;SERPINB1;TICAM2;ANXA2;TNFAIP6;HFE;FUCA2;ADA2;IQGAP1;GALNS;FABP5;ADGRE5;GLB1;DLC1;TMBIM1;MLEC;CD58;GUSB
			neutrophil mediated immunity (GO:0002446)	5.08578e-06	0.00648818	GSDMD;SERPINB1;TICAM2;ANXA2;TNFAIP6;HFE;FUCA2;ADA2;IQGAP1;GALNS;FABP5;ADGRE5;GLB1;DLC1;TMBIM1;MLEC;CD58;GUSB
			negative regulation of single stranded viral RNA replication via double stranded DNA intermediate (GO:0045869)	6.41191e-05	0.06544	APOBEC3C;APOBEC3F;APOBEC3G
			DNA cytosine deamination (GO:0070383)	6.41191e-05	0.0545333	APOBEC3C;APOBEC3F;APOBEC3G
			regulation of single stranded viral RNA replication via double stranded DNA intermediate (GO:0045091)	0.000135249	0.0985965	APOBEC3C;APOBEC3F;APOBEC3G
			cytidine to uridine editing (GO:0016554)	0.000184508	0.117693	APOBEC3C;APOBEC3F;APOBEC3G
			negative regulation of viral genome replication (GO:0045071)	0.000187562	0.106348	APOBEC3C;FAM111A;PLSCR1;APOBEC3F;APOBEC3G
			negative regulation of fibroblast growth factor receptor signaling pathway (GO:0040037)	0.000244082	0.124555	SPRY4;SPRY2;SPRY1
8	0.2	ABCB6, ACOT8, ADAT3, ANKRD13D, ARL6IP4, ATP5PF, ATP5MG, ATP6V0D1, BRF2, ATP5MPL, C15orf61, OXLD1, GATD3A, YBEY, UQCC2, C6orf47, C9orf16, RPP25L, RABL6, CCDC159, CCDC28B, COA4, COX8A, CSNK2B, CUTA, ECI1, DDT, DPM3, DRAP1, ENDOG, FAU, FIBP, FKBP8, FRG1, GABARAP, GGTLC2, NOP53, GLYR1, HTRA2, IMP3, INO80E, LCMT1, FAM228B, LRFN4, MACROD1, METTL5, MLST8, MOB2, MPST, MRFAP1, MRPL16, MRPL21, MRPL2, MRPL2…	translation (GO:0006412)	9.6132e-09	4.90562e-05	RPS15;TRMT112;RPS28;MRPL2;RPL3;RPS19;RPL27A;MRPS18B;MRPL16;MRPL28;MRPS21;MRPL43
			peptide biosynthetic process (GO:0043043)	6.50209e-08	0.000165901	RPS15;GGTLC2;RPS28;RPL3;RPS19;RPL27A;MRPS18B;MRPL28;MRPS21;MRPL43
			translational termination (GO:0006415)	8.13204e-08	0.000138326	TRMT112;MRPL2;MRPS18B;MRPL16;MRPS21;MRPL28;MRPL43;MRPL21
			mitochondrial translational elongation (GO:0070125)	6.91053e-07	0.000881611	MRPL2;MRPS18B;MRPL16;MRPS21;MRPL28;MRPL43;MRPL21
			mitochondrial translational termination (GO:0070126)	8.07202e-07	0.00082383	MRPL2;MRPS18B;MRPL16;MRPS21;MRPL28;MRPL43;MRPL21
			translational elongation (GO:0006414)	2.47239e-06	0.00210277	MRPL2;MRPS18B;MRPL16;MRPL28;MRPS21;MRPL21;MRPL43
			mitochondrial translation (GO:0032543)	2.8059e-06	0.0020455	MRPL2;MRPS18B;MRPL16;MRPL28;MRPS21;MRPL21;MRPL43
			ribosome biogenesis (GO:0042254)	6.38217e-06	0.00407103	RPS15;RPS28;TBL3;RPL3;RPS19;IMP3;RPL27A;RRP1;WDR74
			ribosome assembly (GO:0042255)	1.74086e-05	0.00987066	RPS15;RPS28;RPL3;RPS19;NOP53
			protein targeting to ER (GO:0045047)	2.04616e-05	0.0104415	RPS15;RPS28;RPL3;RPS19;PMM1;RPL27A
9	0.1	ABCC9, ABI3BP, AK1, ALDH3A2, ALDH9A1, ARHGAP5, ARHGEF37, B3GNT9, B9D1, BBS1, BBX, BHLHE41, BMP2K, CFAP43, FAM227B, RTF2, LINC00310, HMCES, NADK2, OARD1, LINC00271, FAM229B, C8orf34, SPACA9, AK8, CAPN3, CAPN9, CASC2, CBR1, CBY1, CCDC13, CCDC141, CCDC163, CCDC89, CHMP2B, CLUAP1, CMTM4, CNTN1, CPPED1, CRYL1, CRYZL1, CSPP1, CXCR4, CYB5D1, DAAM1, DDR2, DDX3X, DERA, DLEC1, DNAH6, DNAH7, DYNC1I2, DYNC2H…	cilium assembly (GO:0060271)	1.08746e-08	5.54929e-05	DYNC2H1;SPAG16;BBS1;DYNC1I2;CCDC13;DNAH6;RFX2;CBY1;WDR35;IFT88;TTC30A;TEKT3;TRIP11;B9D1;IFT46;CLUAP1
			organelle assembly (GO:0070925)	1.29481e-08	3.30372e-05	DYNC2H1;SPAG16;BBS1;DDX3X;DNAH6;RFX2;CBY1;WDR35;IFT88;OGFOD1;CHMP2B;TTC30A;CAPN3;TEKT3;PIK3C3;B9D1;IFT46;CLUAP1
			cilium organization (GO:0044782)	2.69453e-08	4.58339e-05	DYNC2H1;SPAG16;BBS1;DNAH6;RFX2;CBY1;WDR35;IFT88;TTC30A;TEKT3;B9D1;IFT46;CLUAP1
			plasma membrane bounded cell projection assembly (GO:0120031)	5.35659e-08	6.83366e-05	DYNC2H1;SPAG16;BBS1;DNAH6;RFX2;CBY1;WDR35;IFT88;TTC30A;TEKT3;B9D1;TNIK;IFT46;CLUAP1
			intraciliary transport (GO:0042073)	1.967e-07	0.000200752	DYNC2H1;IFT88;TTC30A;TRIP11;IFT46;WDR35;CLUAP1
			intraciliary transport involved in cilium assembly (GO:0035735)	1.65392e-06	0.00140666	DYNC2H1;IFT88;TRIP11;IFT46;WDR35;CLUAP1
			prostaglandin biosynthetic process (GO:0001516)	0.000564612	0.411602	CBR1;MGST1;PTGDS
			ventricular cardiac muscle tissue development (GO:0003229)	0.000901775	0.57522	TGFBR3;MYL3;FGFR2
			positive regulation of proteolysis (GO:0045862)	0.00132996	0.754085	WDR48;RHBDD1;CAPN3;PACSIN3
			organonitrogen compound biosynthetic process (GO:1901566)	0.00145921	0.744635	ALDH3A2;MOCS2;STARD7;ESD;MGST1;ST3GAL4;PLPP2
