# Supplementary material for: ORN: Inferring patient-specific dysregulation status of pathway modules in cancer with OR-gate Network
Source: PLoS Comput Biol. 2021 Apr 5;17(4):e1008792. doi: 10.1371/journal.pcbi.1008792 (PMC8049496; doi:10.1371/journal.pcbi.1008792)
Supplement: S2 Table — (XLSX) [file pcbi.1008792.s042.xlsx]

## Sheet: SGA_enrichment_analysispath
pathway	threshold	Sets of related SGA	Enriched pathways	P values	adjusted pvalues	genes
0	0.5	AHNAK, AHNAK2, ARID2, CBFB, CDH1, GATA3, HLA-DRB1, KDM6A, KMT2C, MAGEA1, MAP3K1, MEN1, NCOA3, NPNT, NRG3, PIK3CA, PTEN, SBNO1, SSX6, TBX3, THSD7A, TP53	Endometrial cancer	4.47851e-07	4.47851e-07	PIK3CA;CDH1;PTEN;TP53
			Melanoma	1.07508e-06	1.07508e-06	PIK3CA;CDH1;PTEN;TP53
			Human T-cell leukemia virus 1 infection	3.40232e-06	3.40232e-06	MAP3K1;PIK3CA;PTEN;TP53;HLA-DRB1
			Breast cancer	1.84852e-05	1.84852e-05	PIK3CA;NCOA3;PTEN;TP53
			Hepatocellular carcinoma	3.12221e-05	3.12221e-05	PIK3CA;PTEN;ARID2;TP53
1	0.5	AHNAK, AHNAK2, ARID2, ATR, CBFB, CDH1, GATA3, HLA-DRB1, KDM6A, KMT2C, MAGEA1, MAP3K1, MEN1, NCOA3, NPNT, NRG3, PIK3CA, PTEN, SBNO1, SSX6, TBX3, THSD7A, TP53
2	0.5	AHNAK2, ARID2, CBFB, CDH1, GATA3, HLA-DRB1, KDM6A, KMT2C, MAGEA1, MAP3K1, MEN1, NCOA3, NPNT, NRG3, PIK3CA, PTEN, SBNO1, SSX6, TBX3, THSD7A, TP53
3	0.5	CDC20, CHL1, COLEC12, ELOVL1, MED8, MIR1254-2, MPL, OTUD1, SOX5, TP53	Cell cycle	0.00166095	0.511573	CDC20;TP53
			Viral carcinogenesis	0.00428877	0.660471	CDC20;TP53
			Human T-cell leukemia virus 1 infection	0.00506899	0.520416	CDC20;TP53
			Biosynthesis of unsaturated fatty acids	0.0134212	1	ELOVL1
			Fatty acid elongation	0.0134212	0.826744	ELOVL1
4	0.5	ARID1B, CSMD1, CTNNA2, FAM134B, LINC00375, LSP1P3, MIR4300, MYOM2, NT5E, PPP2R2A, PRKG1, SETD2, UQCRFS1, ZCCHC2, ZNF302, ZNF564	Thermogenesis	0.000762076	0.234719	UQCRFS1;ARID1B;PRKG1
			Hippo signaling pathway	0.00709049	1	PPP2R2A;CTNNA2
			Nicotinate and nicotinamide metabolism	0.0237405	1	NT5E
			Regulation of lipolysis in adipocytes	0.0431197	1	PRKG1
			Pyrimidine metabolism	0.0446543	1	NT5E
5	0.1	ADIPOR2, ART4, CCND2, ETV6, LINC00583, LINC00704, MGST1, MIR604, RB1, SCNN1A, SLC35B4, TSPO2, TUBB8, ZNF302	Cell cycle	0.00330476	1	RB1;CCND2
			Pathways in cancer	0.0054163	0.834111	RB1;CCND2;MGST1
			Cellular senescence	0.00543359	0.557848	RB1;CCND2
			Hepatocellular carcinoma	0.00597322	0.459938	RB1;MGST1
			Transcriptional misregulation in cancer	0.00727356	0.448051	CCND2;ETV6
6	0.5	ABCA10, ART4, DDC, ETV6, FAM134B, FOXP1, GATA5, KCNA1, LRTOMT, MIR4758, MIR646, MTL5, PRB1, PTPRB, RASSF8, SLC35F4, SOWAHB, SOX5, TMEM176A, TMEM176B, TRPM2, ZNF302, ZNF709	Tyrosine metabolism	0.000778233	0.239696	DDC;LRTOMT
			Dopaminergic synapse	0.00984433	1	DDC;LRTOMT
			Phenylalanine metabolism	0.0193787	1	DDC
			Tryptophan metabolism	0.0472257	1	DDC
			ABC transporters	0.050516	1	ABCA10
7	0.5	AHNAK, AHNAK2, ARID2, ATR, CBFB, CDH1, GATA3, HLA-DRB1, KDM6A, KMT2C, MAGEA1, MAP3K1, MEN1, NCOA3, NPNT, NRG3, PIK3CA, PTEN, SBNO1, SSX6, TBX3, THSD7A, TP53
8	0.5	APC, ARID1A, ART4, BAP1, KRAS, MICAL3, MIR604, PPP2R2A, PRKG1, RASSF8, ZCCHC2, ZNF302	Hepatocellular carcinoma	0.00012114	0.0373111	APC;KRAS;ARID1A
			Thermogenesis	0.000309788	0.0477073	KRAS;ARID1A;PRKG1
			Endometrial cancer	0.000535413	0.054969	APC;KRAS
			Long-term depression	0.000572927	0.0441154	KRAS;PRKG1
			Human papillomavirus infection	0.000876781	0.0540097	APC;KRAS;PPP2R2A
9	0.5	AHNAK, AHNAK2, ARID2, ATR, CBFB, CDH1, GATA3, HLA-DRB1, KDM6A, KMT2C, MAGEA1, MAP3K1, MEN1, NCOA3, NPNT, NRG3, PIK3CA, PTEN, SBNO1, SSX6, TBX3, THSD7A, TP53
10	0.5	ABCA10, ARRDC4, CHL1, CNTN6, COLEC12, FAM134B, FOXP1, LINC00375, LRTOMT, LSP1P3, MEN1, MIR4300, MYO1A, MYOM2, PPP2R2A, RASSF8, RASSF8-AS1, SBNO1, SLC44A3, SOX21, SOX21-AS1, SOX5, SRGAP3, ZNF302, ZNF568, ZNF573, MLL2	Dopaminergic synapse	0.0134268	1	LRTOMT;PPP2R2A
			Tyrosine metabolism	0.0475096	1	LRTOMT
			ABC transporters	0.059043	1	ABCA10
			Steroid hormone biosynthesis	0.077967	1	LRTOMT
			mRNA surveillance pathway	0.115922	1	PPP2R2A
11	0.5	ADIPOR2, ART4, BBS1, CACNA1C, CD36, CHL1, CNTN6, COA4, CPT1A, DHCR7, DPP3, DUSP22, ERC1, ETV6, EYA1, FAM134B, FOXP1, GAB2, LIFR, LRFN4, MEN1, MIR604, MRPL21, MRPL48, PPP2R2A, PRB1, PRKG1, RBM4, SLC44A3, SOX5, TMEM176A, TMEM176B, TSKU, ZCCHC2, ZFP36L1, ZNF573	AMPK signaling pathway	6.25816e-05	0.0192751	CPT1A;PPP2R2A;CD36;ADIPOR2
			Adipocytokine signaling pathway	0.000258609	0.0398258	CPT1A;CD36;ADIPOR2
			Transcriptional misregulation in cancer	0.00450966	0.462992	EYA1;MEN1;ETV6
			PPAR signaling pathway	0.00784373	0.603967	CPT1A;CD36
			Thermogenesis	0.00820058	0.505156	COA4;CPT1A;PRKG1
12		ANKFN1, CTNND2, DUSP22, FAM134B, SLC6A3, SOX5, TBC1D3P5, WSB1, ZCCHC2	Cocaine addiction	0.0218393	1	SLC6A3
			Amphetamine addiction	0.0301929	1	SLC6A3
			Synaptic vesicle cycle	0.034564	1	SLC6A3
			Dopaminergic synapse	0.0574398	1	SLC6A3
			Parkinson disease	0.0621268	1	SLC6A3
13		BAP1, LINC00662, MIR604, MYB, SOWAHB, SSX6	PI3K-Akt signaling pathway	0.101622	1	MYB
14		AHNAK2, ARID2, CBFB, CDH1, GATA3, HLA-DRB1, KDM6A, KMT2C, MAGEA1, MAP3K1, MEN1, NCOA3, NPNT, NRG3, PIK3CA, PTEN, SBNO1, SSX6, TBX3, THSD7A, TP53

## Sheet: Sheet2
pathways	threshold	DEG	enriched GO	P values	Adjusted P values	Genes
0,1,2,7,9,14	0.3	MRPS5, RASD2, ECI2, MASTL, PM20D2, TTYH1, IL34, PLOD1, GAL, KIAA1647, IQCG, CUL1, C1orf135, CA12, FAM83D, MELK, PLOD3, DLGAP5, RBM28, KRT81, SOX10, AHNAK, PTPN14, SRSF12, ROPN1B, KIAA1804, ELK4, REEP5, KIAA1324, NOP2, C13orf34, CHI3L2, ESYT3, UCK2, SUOX, KRT23, SCHIP1, TMBIM6, CDK6, MICALL1, CENPW, PTPLA, ANAPC1, LOC286467, PVR, TRIM29, ERGIC1, FOXA1, PDE9A, TRIM47, MSH6, C9orf152, AF038185, SPDE…	metaphase plate congression (GO:0051310)	1.18576e-06	0.00605092	KIF18A;SEH1L;KIFC1;KIF14;CDCA8;KIF2C;FAM83D;NDC80
			mitotic sister chromatid segregation (GO:0000070)	2.53428e-06	0.00646621	KIF18A;SEH1L;KIFC1;PLK1;KIF14;CDCA8;KIF2C;NCAPD2;DLGAP5;NDC80
			mitotic cell cycle phase transition (GO:0044772)	3.49744e-06	0.00594914	MCM7;CDKN2A;PLK1;CUL1;MCM10;FOXM1;MASTL;CDC25A;MELK;CDK6;ORC1;HAUS8;CCNE1;MCM3;MCM6;ANAPC1
			G1/S transition of mitotic cell cycle (GO:0000082)	3.65098e-06	0.00465774	CDK6;ORC1;MCM7;CCNE1;CDKN2A;CUL1;MCM3;MCM10;MCM6;TYMS;CDC25A
			cytoskeleton-dependent cytokinesis (GO:0061640)	5.18683e-06	0.00529367	ROPN1B;ANLN;STMN1;PLK1;CENPA;CEP55;AURKB;SEPT3;RHOB
			cell cycle G1/S phase transition (GO:0044843)	7.26204e-06	0.00617637	CDK6;MCM7;ORC1;CCNE1;CDKN2A;MCM3;CUL1;MCM10;MCM6;CDC25A
			mitotic spindle organization (GO:0007052)	8.26487e-06	0.00602509	GPSM2;TPX2;STIL;KIFC1;STMN1;BIRC5;TTK;AURKB;NDC80
			mitotic metaphase plate congression (GO:0007080)	1.20706e-05	0.00769951	KIF18A;SEH1L;KIFC1;KIF14;CDCA8;KIF2C;NDC80
			protein sumoylation (GO:0016925)	3.37208e-05	0.0191197	NUP93;NUP205;SEH1L;NUP155;BCL11A;BIRC5;CDCA8;AURKB
			peptidyl-lysine modification (GO:0018205)	5.17197e-05	0.0263925	NUP93;NUP205;SEH1L;NUP155;BCL11A;PLOD3;CDCA8;BIRC5;PLOD1;AURKB
3	0.05	IL21R, RASSF4, GALK2, C17orf37, FHOD1, PSMD3, DENND1A, TCL1A, FGFR4, SERHL2, SUSD2, ESRP1, IL2RA, LCK, SH3BP1, APOBEC3H, GLYATL2, TRAT1, PIP4K2B, FADS2, IDO1, MYCN, KRT81, ORM2, IGLL3P, CHMP4A, RRM2, AADAT, RASAL3, LCT, NUP62, DKFZp686O16217, STARD3, MALL, LASP1, SLC6A16, IFNG, CDK5RAP3, ORM1, CWC25, TTYH3, XIRP1, GPR126, LGALS9C, RPL19, FUT3, SLC35C1, CAMK1G, SAMD3, TRIM69, C2CD4A, LTA, PI3, SRD…	T cell activation (GO:0042110)	1.49973e-08	7.65314e-05	BLK;ITK;PIK3CD;CD3G;CD3E;SLA2;ZAP70;CD8B;LCK;CD8A;CD7;CCR7;LAT
			regulation of immune response (GO:0050776)	2.35087e-08	5.99824e-05	ZNF683;CD40;BTN3A1;SH2D1A;ICAM3;CD3G;KIR3DL2;SLA2;HLA-F;CD3E;KIR2DL4;NCR3;IGKC;CD8B;SELL;CD8A;CD19;SLAMF7;KLRD1;ITGB7;KLRC1
			cellular defense response (GO:0006968)	1.10791e-07	0.000188456	ITK;NCF1;GNLY;TRAT1;CD19;SH2D1A;PRF1;LBP;KIR3DL2;KIR2DL4
			inflammatory response (GO:0006954)	1.21378e-07	0.000154848	SERPINA3;CCL13;CD40;ORM1;CCL22;TNFRSF9;NFATC3;PIK3CD;TNFRSF1B;NCR3;CXCL11;IL18RAP;IL2RA;CD27;TLR8;CCR7;CCL18;S100A9;S100A8;LAT
			antigen receptor-mediated signaling pathway (GO:0050851)	1.67108e-07	0.000170551	BLK;ITK;BTN3A1;PRKCB;TRAT1;PIK3CD;CD3G;SLA2;CD3E;CD79A;ZAP70;IGKC;PSMB3;LCK;CD19;PSMD3;PLCG2;CTLA4;CD38;LAT
			positive regulation of intracellular signal transduction (GO:1902533)	8.67058e-07	0.000737432	CD40;NCF1;PIK3CD;FASLG;CD19;NUP62;ERBB2;CCR7;PIM2;ICOS;CDK5RAP3;SEMA4D;PRKCB;TRAT1;CARD9;AKR1C2;SOX11;TNFRSF1B;GPRC5B;CXCL11;LCK;TLR9;CD27;PTPN6;FGFR4;S100A9;S100A8
			B cell receptor signaling pathway (GO:0050853)	5.78491e-06	0.0042172	BLK;CD79A;ITK;IGKC;PRKCB;LCK;CD19;PLCG2;PIK3CD;CTLA4;CD38
			cellular response to tumor necrosis factor (GO:0071356)	6.37906e-06	0.00406904	CCL13;CD40;CCL22;TNFRSF9;TNFRSF1B;TCL1A;AIM2;PSMB3;PSMD3;LTA;AKT1;CD27;TNFRSF17;LTB;CCL18
			cytokine-mediated signaling pathway (GO:0019221)	7.30383e-06	0.00414127	CCL13;CD40;PTAFR;PIK3CD;FASLG;IL2RG;IL18BP;SOCS1;IL18RAP;PSMB3;PSMD3;IL21R;AKT1;TNFRSF17;LBP;CCL18;CCL22;MMP1;TNFRSF9;TNFRSF1B;HLA-F;CXCL11;AIM2;IFNG;IL2RA;LCN2;LTA;CD27;PTPN6;LTB
			indolalkylamine catabolic process (GO:0046218)	1.6435e-05	0.00838676	TDO2;AADAT;KYNU;IDO1
4	0.05	PML, C14orf102, PDXDC2P, AL359560, OTUD5, SYMPK, AX747098, C13orf15, PAIP2, TRIM5, SDHA, B3GNT2, U85991, SCMH1, NPTN, GNG10, MAD2L1BP, RPS17, RPL18A, ATXN3, TAOK2, MRPL20, NDUFB3, TRIM16, ILKAP, TTC21A, NDUFS4, LOC729852, THOC3, TPM1, MBD3, AK021888, RPS5, ALDOB, AI655567, DUSP11, ZNF618, PFAAP1, DPP9, CREB1, PCID2, ZNF579, ISCU, TIMP2, C11orf73, ATG3, TLR5, VIM, AGPAT5, NDUFB5, ZNF627, PEX11B, Z…	protein targeting to ER (GO:0045047)	1.31588e-09	6.71492e-06	RPL10;RPL34;RPS5;RPLP0;SRP54;RPL10A;SRP9;RPS17;RPS16;RPS15A;SPCS1;RPL18A;SEC61G;RPL18;RPL17
			cotranslational protein targeting to membrane (GO:0006613)	6.72446e-09	1.71575e-05	RPL10;RPL34;SSR2;RPS5;RPLP0;SRP54;RPL10A;SRP9;RPS17;RPS16;RPS15A;RPL18A;RPL18;RPL17
			negative regulation of mitotic cell cycle phase transition (GO:1901991)	7.67298e-09	1.30517e-05	RB1;PSMD10;PRMT2;PSMA5;PSMA6;PSMD6;PSMD7;PSMA1;UBB;PSMC4;PSMC1;PSMC2;ZNF655
			regulation of mRNA stability (GO:0043488)	8.95138e-09	1.14197e-05	PSMD10;HSPA8;PCID2;PSMA5;PSMA6;PSMD6;PSMD7;UBB;PSMA1;PCBP4;PSMC4;KHSRP;PSMC1;APEX1;PSMC2;VIM
			SRP-dependent cotranslational protein targeting to membrane (GO:0006614)	3.39281e-08	3.4627e-05	RPL10;RPL34;RPS5;RPLP0;SRP54;RPL10A;SRP9;RPS17;RPS16;RPS15A;RPL18A;RPL18;RPL17
			regulation of transcription from RNA polymerase II promoter in response to hypoxia (GO:0061418)	6.34123e-08	5.39322e-05	PSMA5;PSMD10;PSMA6;PSMD6;PSMD7;PSMA1;UBB;PSMC4;UBE2D2;PSMC1;UBE2D3;PSMC2
			NIK/NF-kappaB signaling (GO:0038061)	8.47609e-08	6.17907e-05	PSMA5;PSMD10;PSMA6;PSMD6;PSMD7;PSMA1;UBB;FBXW11;PSMC4;PSMC1;PSMC2;UBA3
			cellular response to hypoxia (GO:0071456)	9.50979e-08	6.06605e-05	PSMD10;BNIP3L;UBE2D2;UBE2D3;SDIM1;PSMA5;PSMA6;PSMD6;PSMD7;UBB;PSMA1;PSMC4;PSMC1;PSMC2;PGK1
			SCF-dependent proteasomal ubiquitin-dependent protein catabolic process (GO:0031146)	2.42779e-07	0.000137656	PSMA5;PSMD10;PSMA6;PSMD6;PSMD7;PSMA1;UBB;FBXW11;PSMC4;PSMC1;PSMC2
			regulation of mitotic cell cycle phase transition (GO:1901990)	2.80855e-07	0.00014332	PSMD10;MAD2L1BP;PSMA5;PSMA6;NEDD1;PSMD6;PSMD7;TUBA1A;UBB;PSMA1;PSMC4;PSMC1;PSMC2;ERCC2;SFI1;CLASP1;PAFAH1B1
5	0.3	MRPS5, RASD2, MASTL, PM20D2, TTYH1, IL34, GAL, KIAA1647, IQCG, CUL1, C1orf135, CA12, FAM83D, MELK, PLOD3, DLGAP5, RBM28, KRT81, SOX10, AHNAK, PTPN14, SRSF12, ROPN1B, KIAA1804, ELK4, REEP5, KIAA1324, NOP2, C13orf34, ESYT3, UCK2, SUOX, KRT23, SCHIP1, CDK6, MICALL1, CENPW, PTPLA, ANAPC1, TRIM29, ERGIC1, FOXA1, PDE9A, TRIM47, MSH6, C9orf152, AF038185, SPDEF, HRCT1, C1orf112, PRTFDC1, FOXM1, CXXC5, EL…	mitotic cell cycle phase transition (GO:0044772)	5.39781e-07	0.0027545	MCM7;CDKN2A;PLK1;CUL1;MCM10;FOXM1;MASTL;CDC25A;MELK;CDK6;ORC1;HAUS8;CCNE1;MCM3;MCM6;ANAPC1
			cytoskeleton-dependent cytokinesis (GO:0061640)	1.61022e-06	0.00410847	ROPN1B;ANLN;STMN1;PLK1;CENPA;CEP55;AURKB;SEPT3;RHOB
			cell cycle G1/S phase transition (GO:0044843)	2.0422e-06	0.00347378	CDK6;MCM7;ORC1;CCNE1;CDKN2A;MCM3;CUL1;MCM10;MCM6;CDC25A
			G1/S transition of mitotic cell cycle (GO:0000082)	6.81098e-06	0.0086891	CDK6;ORC1;MCM7;CCNE1;CDKN2A;CUL1;MCM3;MCM10;MCM6;CDC25A
			DNA replication (GO:0006260)	2.22194e-05	0.0226771	BLM;RFC4;ORC1;MCM7;EXO1;CHEK1;MCM3;MCM10;MCM6;CDC25A
			mitotic cytokinesis (GO:0000281)	4.03881e-05	0.03435	ANLN;STMN1;PLK1;CENPA;CEP55;SEPT3;RHOB
			mitotic sister chromatid segregation (GO:0000070)	4.80211e-05	0.0350074	KIF18A;PLK1;KIF14;CDCA8;KIF2C;NCAPD2;DLGAP5;NDC80
			metaphase plate congression (GO:0051310)	6.54079e-05	0.041722	KIF18A;KIF14;CDCA8;KIF2C;FAM83D;NDC80
			positive regulation of ribosome biogenesis (GO:0090070)	0.000311533	0.176639	HEATR1;RIOK1;WDR43
			positive regulation of rRNA processing (GO:2000234)	0.000311533	0.158975	HEATR1;RIOK1;WDR43
6	0.05	LRR1, DHX35, ZNF217, TM9SF4, ZDHHC5, MAP1S, PMS2L5, UGP2, TPT1, CAND1, KY, RPL23, AMZ2, SUMO2, IFT52, TIMM8B, AIP, MDM2, ELOF1, HIST1H2BM, RPS28, MRPL48, PCMTD2, TAF4, NDUFV1, EFNA2, RNF138, CTNNBL1, EIF3M, CYTH2, CCNK, POLD4, NDUFS8, ZNF680, GPBP1, FAM72D, TIAL1, HS2ST1, BX118410, TOMM34, LIPT2, PPP1R3D, DHX30, FGFR1OP2, CNOT4, TTPAL, TAB1, RPS11, TFPT, SNRPD1, SCYL2, ISCA2, C11orf74, MZT1, RIF1…	viral gene expression (GO:0019080)	1.89045e-05	0.0964697	RPS28;NUP107;RPL23;RPLP1;RPS11;RAE1
			viral transcription (GO:0019083)	2.20328e-05	0.0562168	RPS28;NUP107;RPL23;RPLP1;RPS11;RAE1
			viral process (GO:0016032)	0.000119221	0.202794	RPS28;NUP107;AP1G1;RPL23;RPLP1;RPS11;RAE1
			gene expression (GO:0010467)	0.000218986	0.279371	FYTTD1;SLBP;RPS28;NUP107;RPL23;RPLP1;IGHMBP2;RPS11;RAE1
			transcription-dependent tethering of RNA polymerase II gene DNA at nuclear periphery (GO:0000972)	0.000511333	0.521866	NUP107;RAE1
			SRP-dependent cotranslational protein targeting to membrane (GO:0006614)	0.00103752	0.882409	RPS28;RPLP1;RPL23;RPS11
			positive regulation of nuclease activity (GO:0032075)	0.00108504	0.790993	PTPN1;HMGB2
			spliceosomal complex assembly (GO:0000245)	0.00112633	0.718456	PRPF6;DDX23;LUC7L3
			cotranslational protein targeting to membrane (GO:0006613)	0.00122194	0.692838	RPS28;RPLP1;RPL23;RPS11
			protein targeting to ER (GO:0045047)	0.00142817	0.728796	RPS28;RPL23;RPLP1;RPS11
8	0.04	BC038725, PIGR, FAM165B, FT002, UBA5, TCEA1, AX747098, LOC100133161, DGCR14, RPL23, NLN, MFSD1, CCDC99, LONP1, INO80E, FAM193A, CD81, ERF, PBX1, DB369246, MBL1P1, WNT16, C22orf23, CREB1, TMEM184A, FLJ00310, AK311629, BC094756, STT3B, TPK1, MKI67IP, TMEM175, EIF2B5, PDGFA, MMP15, NPIPL2, LOC375133, DNMT1, NCOA4, MAPKBP1, YWHAB, BU622756, WNT2B, BX952833, ZRANB1, RPL13AP6, FAM114A2, EXOC7, BIN3, ZN…	formation of extrachromosomal circular DNA (GO:0001325)	0.000259023	1	SLX4;ERCC1;DNA2
			t-circle formation (GO:0090656)	0.000259023	0.660898	SLX4;ERCC1;DNA2
			telomere maintenance via telomere trimming (GO:0090737)	0.000259023	0.440599	SLX4;ERCC1;DNA2
			regulation of symbiosis, encompassing mutualism through parasitism (GO:0043903)	0.000259023	0.330449	EXOC7;VPS4B;CHMP2A
			positive regulation of viral release from host cell (GO:1902188)	0.000689457	0.70366	VAPA;VPS4B;CHMP2A
			negative regulation of neural precursor cell proliferation (GO:2000178)	0.00206662	1	ID2;SIRT2
			positive regulation of vesicle fusion (GO:0031340)	0.00206662	1	ANXA1;AKT2
			regulation of t-circle formation (GO:1904429)	0.00206662	1	SLX4;ERCC1
			mitochondrial DNA metabolic process (GO:0032042)	0.0028705	1	LONP1;DNA2
			negative regulation of interleukin-8 secretion (GO:2000483)	0.0028705	1	MAPKBP1;ANXA1
10	0.03	GNG5, MCOLN3, COPB2, PRR7, ACAP2, HDAC6, ARL8B, DB303607, BANF1, GUCY1B2, ACTN4, FOXD4, PNRC2, BAMBI, MED8, IRF2BP1, AKAP10, AA772459, TMEM216, AI220532, FCHSD2, NAGLU, LRDD, BFAR, PCGF6, ZNF189, PSMD8, ALDOB, PLCH2, ZNF571, ATP2A2, SNORD38A, GDI1, PDS5B, CALY, C9orf80, LDLRAP1, NPM3, CBX1, C20orf30, ZSWIM4, PRADC1, FOXRED1, N29049, USP16, RPS6, C17orf80, TGDS, MYO5B, PSME3, LRRC45, TRO, MED25, P…	regulation of cellular component movement (GO:0051270)	0.00215628	1	ACTN1;ACTN4;ZSWIM4;HDAC6
			regulation of transcription from RNA polymerase II promoter in response to hypoxia (GO:0061418)	0.0023853	1	PSMD8;CREBBP;PSME3;ARNT;VHL
			regulation of epithelial cell migration (GO:0010632)	0.00252396	1	SRC;RREB1;HDAC6;PFN2
			positive regulation of lamellipodium morphogenesis (GO:2000394)	0.00284695	1	SRC;RREB1
			calcium ion transmembrane transport (GO:0070588)	0.00364518	1	MCOLN3;ATP2A2;SPG7;PKD1;CACNG4
			negative regulation of telomerase activity (GO:0051974)	0.00376622	1	SRC;MEN1
			regulation of neurotransmitter secretion (GO:0046928)	0.00394145	1	RIMS4;PREPL;DTNBP1
			regulation of microtubule-based movement (GO:0060632)	0.00480441	1	LAMP1;HDAC6
			regulation of transcription from RNA polymerase II promoter in response to stress (GO:0043618)	0.00508827	1	PSMD8;CREBBP;PSME3;ARNT;VHL
			connective tissue development (GO:0061448)	0.00532951	1	COL2A1;DYRK1B;PKD1
11	0.05	ZNF251, LYPLA1, EFR3A, KIAA0146, CTTN, PPFIA1, ZNF706, EBAG9, CB119565, LAMTOR1, PTK2, PRDX5, GAB2, CCDC86, VDAC3, CYHR1, BAIAP3, RBM4, SNX16, FLJ25037, RPL8, CLNS1A, PEX2, VPS28, RAB1B, ACER3, EPHX4, GOLGA7, RSF1, KIAA0196, C8orf55, MFSD3, KIAA1875, FBXL6, TINF2, COMMD8, CYC1, TMEM179B, PRKRIR, ZNF704, WWP1, MAF1, TNNI3, PARP10, ZHX1, PLEKHF2, DERL1, ATP6V1C1, SLC25A11, ADCK5, POTEC, TRERF1, CR6…	positive regulation of protein glycosylation (GO:0060050)	0.000778773	1	ARFGEF1;RAMP1
			nucleotide-excision repair (GO:0006289)	0.00118055	1	POLD3;COPS5;UBE2V2;POLR2G;ORAOV1
			nuclear-transcribed mRNA catabolic process, exonucleolytic (GO:0000291)	0.00210184	1	EXOSC4;LSM1;POLR2G
			protein transport (GO:0015031)	0.0027596	1	RAB2A;BBS1;CTTN;RAB1B;ATP6V1H;GOLGA7;RAMP1;ATP6V1C1
			histone mRNA catabolic process (GO:0071044)	0.00278787	1	EXOSC4;LSM1
			negative regulation of mitotic cell cycle (GO:0045930)	0.0051839	1	SMAD3;E4F1;SCRIB
			positive regulation of response to wounding (GO:1903036)	0.00522144	1	ARFGEF1;CNTF
			regulation of receptor recycling (GO:0001919)	0.00669874	1	SCRIB;LAMTOR1
			negative regulation of fibroblast proliferation (GO:0048147)	0.00750022	1	PARP10;PEX2
			peptide biosynthetic process (GO:0043043)	0.00907128	1	COPS5;RPS3;RPL8;MRPL13;MRPL11
12	0.05	C17orf37, MRPL36, PSMD3, C17orf67, CSTA, SNX11, APRT, SCAND1, GOSR1, STRA13, SLC25A19, KIAA0195, SRSF1, HIST1H2BG, CACNG1, TBX1, AMZ2, VEZF1, HIST1H3G, CDC6, RAB40B, SAP30BP, CCT5, RSAD1, FASTKD3, SKA2, STARD3, PGS1, LASP1, UBE2Z, TLK2, RECQL5, GNA12, NPEPPS, BE502455, ARMC7, CWC25, RNFT1, MCAT, FAM104A, GDI1, CYB561, SDF2, RPL19, C17orf90, TP53I13, GGA3, CLPTM1L, MED1, MIF4GD, YPEL2, CDH2, ACOX1…	nucleosome organization (GO:0034728)	4.18063e-05	0.213338	SMARCD2;HIST2H3A;ZNHIT1;HIST3H2A;H3F3C;HIST3H2BB;HIST1H2BH;SUPT6H
			mitochondrial translational elongation (GO:0070125)	8.37236e-05	0.213621	MRPS23;MRPL38;MRPL27;MRPL36;ERAL1;MRPS7;MRPL45;MRPL12
			mitochondrial translational termination (GO:0070126)	9.84023e-05	0.167382	MRPS23;MRPL38;MRPL27;MRPL36;ERAL1;MRPS7;MRPL45;MRPL12
			translational termination (GO:0006415)	0.000167546	0.213747	MRPS23;MRPL38;MRPL27;MRPL36;ERAL1;MRPS7;MRPL45;MRPL12
			ribosomal small subunit assembly (GO:0000028)	0.000216195	0.220649	ABT1;RPS15;ERAL1;MRPS7
			translational elongation (GO:0006414)	0.000310743	0.264287	MRPS23;MRPL27;MRPL38;MRPL36;ERAL1;MRPL12;MRPS7;MRPL45
			RNA processing (GO:0006396)	0.000323418	0.235772	DHX40;EIF4A3;SRSF1;SUPT4H1;SRSF2;LUC7L3;DROSHA;U2AF1;TSEN54;DEDD2;PPP1R9B
			mitochondrial translation (GO:0032543)	0.000353287	0.225353	MRPS23;MRPL27;MRPL38;MRPL36;ERAL1;MRPL12;MRPS7;MRPL45
			regulation of cellular ketone metabolic process (GO:0010565)	0.00045301	0.256857	PSMD12;PSMC5;PSMD11;PSMB3;PSMD3;PDK2
			ubiquitin-dependent protein catabolic process (GO:0006511)	0.000480823	0.245364	RNF43;GSK3B;PSMD12;PSMD11;KCTD2;TNFAIP1;ANAPC11;TOM1L1;RNF126;PSMC5;RNF213;NPLOC4;PSMB3;PSMD3;SPOP
13	0.07	BUD13, USO1, HSF2, UXT, UGP2, ANKRD37, ACTN4, NRBF2, DNAJC11, INO80B, VOPP1, SLC4A3, PXMP2, C2orf56, APP, ABCC10, ASCC3, ADPRHL2, TOMM6, YIPF6, PDE9A, ALDH16A1, AK129941, SLC5A1, TFEB, PUS3, HERPUD2, PMPCA, RNF146, C9orf16, REXO4, CTTNBP2NL, TMEM214, RMND5A, DLD, FAM3C, UBE2K, ZNF330, SNUPN, KCNG1, YME1L1, U2AF1, RING1, FBXO4, KDM5C, ZNF133, ZMAT2, DHX38, STAT3, RAB32, WDR13, RIT1, PIGY, IFT27, T…	mRNA processing (GO:0006397)	1.99019e-06	0.0101559	SF3B5;PPIL1;SNRPN;GPKOW;U2AF1;SUPT5H;GTF2H5;NUDT21;HNRNPK;ZMAT2;HNRNPD;DHX38;BUD13;SNRPC
			mRNA splicing, via spliceosome (GO:0000398)	4.32214e-06	0.0110279	SF3B5;PPIL1;SNRPN;GPKOW;U2AF1;SNUPN;NUDT21;HNRNPK;ZMAT2;HNRNPD;DHX38;BUD13;SNRPC
			RNA splicing, via transesterification reactions with bulged adenosine as nucleophile (GO:0000377)	8.25069e-06	0.0140344	SF3B5;NUDT21;PPIL1;HNRNPK;SNRPN;ZMAT2;GPKOW;HNRNPD;DHX38;U2AF1;BUD13;SNRPC
			transcription from RNA polymerase II promoter (GO:0006366)	0.000207819	0.265126	TBP;DDX21;WDR61;U2AF1;SUPT5H;MED15;RELA;GTF2H5;NUDT21;MED10;HSF2;TBPL1;DHX38;NRBF2;TAF2
			DNA-templated transcription, termination (GO:0006353)	0.000912405	0.931201	NUDT21;ZNRD1;TBP;DHX38;U2AF1;GTF2H5
			DNA-templated transcription, elongation (GO:0006354)	0.00100584	0.855469	ZNRD1;TBP;WDR61;SUPT5H;GTF2H5;TAF2
			RNA processing (GO:0006396)	0.0010481	0.764062	NUDT21;HNRNPK;SNRPN;DHX37;HNRNPD;DHX38;U2AF1;SUPT5H
			RNA export from nucleus (GO:0006405)	0.00165802	1	XPOT;DHX38;NUP153;NUP54;U2AF1;BUD13
			cytoskeleton-dependent intracellular transport (GO:0030705)	0.00251642	1	TUBA1A;KIF5B;TUBB
			histone H4 deacetylation (GO:0070933)	0.00297464	1	HDAC2;SIRT2
